# Supplementary material for: Characterization of Forestiera tomentosa Fruit: Proximate Composition, Physicochemical Parameters, Phenolic Content, Antioxidant Capacity, and Toxicological Assessment
Source: Molecules. 2026 Jul 22;31(14):2542. doi: 10.3390/molecules31142542 (PMC13415156; doi:10.3390/molecules31142542)
Supplement: Supplementary file 1 [file molecules-31-02542-s001.zip]

Archive with 1 entries (1 files):
- molecules-4412806-supplementary.pdf
